# Supplementary material for: Predictors for health-related quality of life in patients with rheumatoid arthritis: a longitudinal study
Source: Rheumatol Adv Pract. 2025 Oct 9;9(4):rkaf116. doi: 10.1093/rap/rkaf116 (PMC12597878; doi:10.1093/rap/rkaf116)
Supplement: rkaf116_Supplementary_Data [file rkaf116_supplementary_data.zip]

Archive with 2 entries (2 files):
- 25-075 Supplementary Figure S1.docx
- 25-075 Supplementary Data S1.docx
